# Supplementary material for: Life Cycle Assessment of Hybrid Nanofiltration Desalination Plants in the Persian Gulf
Source: Membranes (Basel). 2022 Apr 26;12(5):467. doi: 10.3390/membranes12050467 (PMC9147468; doi:10.3390/membranes12050467)
Supplement: Supplementary file 1 [file membranes-12-00467-s001.zip]

Archive with 1 entries (1 files):
- membranes-1682776-supplementary.pdf
